# Supplementary material for: Highly multiplexed, fast and accurate nanopore sequencing for verification of synthetic DNA constructs and sequence libraries
Source: Synth Biol (Oxf). 2019 Oct 29;4(1):ysz025. doi: 10.1093/synbio/ysz025 (PMC7445882; doi:10.1093/synbio/ysz025)
Supplement: ysz025_Supplementary_Data [file ysz025_supplementary_data.zip]

Archive with 9 entries (9 files):
- Supplementary Material S1-S3.docx
- Supplementary Material S4.docx
- Supplementary Material S5.csv
- Supplementary Material S6.docx
- Supplementary Material S7.csv
- Supplementary Material S8-S9.docx
- Control sequence SBC003382.fasta
- DATA AVAILABILITY.docx
- Supplementary file - Primer design.xls
