# Supplementary material for: Highly multiplexed, fast and accurate nanopore sequencing for verification of synthetic DNA constructs and sequence libraries
Source: Synth Biol (Oxf). 2019 Oct 29;4(1):ysz025. doi: 10.1093/synbio/ysz025 (PMC7445882; doi:10.1093/synbio/ysz025)
Supplement: ysz025_Supplementary_Data [file ysz025_supplementary_data.zip › Control sequence SBC003382.fasta]

>SBC003382
GAATTCAAAAGATCTTTTAAGAAGAGTACCGCCACTACTCACTACGAGGCCCCTTACTCG
GGATTTCATAAGGAGATTAATATTATGGGTTCAATGGCACTTCCAAGCATCAGCGCAAAG
TGGAAGGGGAAAAATGCAAAAGAGCTGACCGAAAGCGTTCCGTTTTTCAGGCAACTGGTA
ACGGGTGAATTTGAAAAACTGGCGCGCGTCACGATGAAGAAACGCCTTACCGGTATCCAG
TACTCGGAAAAAGTCGTGGAAAACTGTGAAGAAATCATGAAAGCAAGTGGTAAATATACG
CGAAGCGAAGCCAAAGCCATTGACCAATTCCTGATGGTATTTAAAAATCAGGACTTTCCG
CCGGGCAGCAGCATAATTTTTGCGATATGTCCCAAAGGGTCACTCACCATTGCTTTCAGT
AAAGAGGAACGTGTTCCGAAAACGGGCAAAGCAGTTATTAAAAATAAACTCCTGGGTGAG
GCAGTGTTAGAATCGATGATTGGCAAAAATGGTGTTAGCCCGGCAACCCGTAAAAGCCTG
GCGGAACGCCTGAGCAAGCTGATGAATAAAAAGGACCCTTACAACGAAGCGAATGTAAAC
GTTGCCACTAAAAATTAACAAACAAGAAGTAACTTATCGGCAGTCGGAATAGTTCCCTTC
ACGATAGCCGCCTGAGCAAAAAAAACCCCGCCCTGTCAGGGGCGGGGTTTTTTTTTGCGC
AACGCAATTAATGTAAGTTAGCGCGAATTGATCTGGTTTGACAGCTTATCATCGACTGCA
CGGTGCACCAATGCTTCTGGCGTCAGGCAGCCATCGGAAGCTGTGGTATGGCTGTGCAGG
TCGTAAATCACTGCATAATTCGTGTCGCTCAAGGCGCACTCCCGTTCTGGATAATGTTTT
TTGCGCCGACATCATAACGGTTCTGGCAAATATTCTGAAATGAGCTGTTGACAATTAATC
ATCCGGCTCGTATAATGTGTGGAATTGTGAGCGGATAACAATTTCAATAGATACCGCCGT
AGGGAAGCGAAGACGCAGAGCTAAAACAAACACGTAAATTACCAGGAATTACTTATATAA
GGAGGTAAGTTACACATGTTCCGTTCGGAGTATGCCGATGTCCCACCTGTGGATTTACCG
ATCCATGACGCTGTTTTAGGCGGCGCGGCCGCGTTCGGCTCAACCCCCGCGCTGATCGAT
GGAACAGACGGAACGACCCTGACCTATGAACAGGTAGACCGCTTTCATCGTCGTGTCGCT
GCGGCGTTGGCAGAAACCGGTGTGCGCAAAGGTGACGTGCTTGCACTGCACTCGCCCAAT
ACCGTAGCGTTCCCGCTCGCTTTCTATGCCGCTACCCGAGCGGGCGCCTCAGTGACCACG
GTACATCCGCTGGCCACCGCGGAAGAGTTTGCCAAACAATTAAAAGATAGCGCGGCCCGT
TGGATTGTAACCGTTTCACCGCTGCTGTCAACAGCGCGGCGGGCGGCCGAATTGGCAGGC
GGCGTGCAAGAGATTCTGGTCTGCGATAGCGCACCCGGCCACCGCAGCCTGGTGGACATG
CTGGCGTCCACTGCGCCTGAACCTAGCGTGGCCATAGACCCGGCTGAAGATGTGGCCGCC
TTGCCGTACAGCTCAGGTACTACCGGTACACCGAAGGGTGTAATGTTAACCCATCGCCAG
ATTGCAACCAATCTTGCACAGCTCGAACCTAGTATGCCGTCCGCGCCAGGGGACCGTGTG
CTGGCGGTGCTGCCGTTTTTCCATATTTACGGCCTGACGGCTTTGATGAATGCACCTCTG
CGCCTCGGCGCAACCGTCGTGGTTCTGCCTCGTTTTGATTTAGAACAGTTCCTGGCAGCT
ATTCAGAACCACCGCATAACGTCTCTGTATGTGGCACCGCCGATCGTACTGGCACTAGCC
AAGCACCCGCTGGTAGCGGATTATGACCTCTCTAGCTTGCGCTATATTGTGAGCGCTGCA
GCTCCCCTTGACGCACGCCTAGCAGCGGCGTGTAGTCAACGCCTTGGTCTGCCGCCGGTT
GGTCAGGCTTATGGCATGACAGAACTGTCGCCAGGAACGCATGTGGTGCCACTGGATGCG
ATGGCTGATGCACCGCCCGGCACCGTGGGTCGCTTGATCGCGGGGACGGAAATGCGCATA
GTTTCGCTCACGGACCCGGGAACCGATTTGCCGGCCGGCGAAAGCGGTGAAATTTTGATC
CGCGGCCCGCAGATTATGAAGGGGTATCTGGGCCGTCCTGATGCAACCGCAGCGATGATC
GATGAAGAAGGCTGGCTGCACACAGGAGATGTCGGTCATGTGGATGCTGACGGATGGCTT
TTTGTGGTGGATCGCGTCAAAGAACTGATCAAATATAAGGGCTTTCAGGTTGCACCCGCC
GAATTGGAAGCCCACCTTCTGACGCACCCAGGTGTAGCGGATGCCGCCGTTGTGGGTGCG
TATGACGACGATGGTAATGAAGTCCCACATGCATTCGTGGTGCGACAGCCGGCTGCGCCA
GGCCTGGCGGAAAGTGAAATTATGATGTACGTCGCGGAACGCGTGGCACCGTATAAACGA
GTGCGTCGTGTGACCTTTGTAGACGCCGTCCCGCGCGCAGCCAGTGGTAAAATTTTGCGC
CGACAGCTGCGTGAACCGAGATAACAAACCCGAGAATCTCCCAGCTACACCATTGCCAGG
GATTGGGCTCAACTTCTACGGACAAAAAAAACCCCGCCCTGTCAGGGGCGGGGTTTTTTT
TTGCGCAACGCAATTAATGTAAGTTAGCGCGAATTGATCTGGTTTGACAGCTTATCATCG
ACTGCACGGTGCACCAATGCTTCTGGCGTCAGGCAGCCATCGGAAGCTGTGGTATGGCTG
TGCAGGTCGTAAATCACTGCATAATTCGTGTCGCTCAAGGCGCACTCCCGTTCTGGATAA
TGTTTTTTGCGCCGACATCATAACGGTTCTGGCAAATATTCTGAAATGAGCTGTTGACAA
TTAATCATCCGGCTCGTATAATGTGTGGAATTGTGAGCGGATAACAATTTCATGTTGCCT
CACGGTAAACGCAGGCGTCTAAATTACACGTCTCCTAGGGTTACCAAACATCAATTTTAT
ATAAAGGAGATAAAATATGGTTATGGCCGGCGCTAGTTCACTCGACGAAATTCGGCAGGC
GCAACGTGCGGACGGCCCTGCTGGCATCTTAGCCATTGGCACGGCCAACCCTGAGAACCA
CGTGCTGCAAGCCGAGTACCCAGACTACTACTTTCGCATCACTAACAGTGAGCATATGAC
CGACCTCAAAGAGAAATTTAAACGGATGTGTGACAAAAGCACGATCCGTAAGCGTCACAT
GCATCTTACCGAAGAGTTCCTTAAAGAAAATCCGCACATGTGTGCGTATATGGCGCCGTC
ACTGGATACGCGACAGGATATCGTGGTTGTCGAAGTGCCCAAATTGGGAAAAGAAGCCGC
GGTTAAAGCCATCAAAGAATGGGGTCAGCCAAAGAGCAAGATCACTCACGTGGTGTTTTG
TACCACATCTGGTGTGGATATGCCGGGCGCGGACTATCAGTTAACCAAGCTGCTAGGACT
GAGGCCGTCAGTTAAACGTCTTATGATGTACCAACAGGGGTGCTTCGCCGGCGGAACGGT
GCTGCGGATTGCAAAAGACTTAGCCGAAAATAATCGTGGCGCACGCGTATTAGTTGTGTG
CAGTGAGATTACTGCCGTTACCTTCCGCGGCCCGAGTGATACTCATCTGGATAGCTTGGT
GGGCCAGGCCTTATTTTCAGATGGCGCCGCCGCCTTAATAGTTGGCAGCGATCCGGACAC
GTCCGTGGGGGAAAAACCAATTTTCGAAATGGTGTCAGCGGCCCAAACAATTCTGCCCGA
TTCGGACGGCGCAATTGATGGGCACTTACGCGAAGTGGGCCTGACCTTCCATTTATTAAA
AGACGTCCCGGGCTTAATAAGCAAGAATATTGTGAAATCGCTGGATGAAGCGTTCAAACC
GTTGGGTATTAGCGATTGGAACAGCTTGTTTTGGATCGCCCACCCTGGGGGACCTGCGAT
TCTGGACCAGGTAGAAATTAAACTTGGACTTAAAGAGGAAAAGATGCGCGCGACACGCCA
CGTGCTGTCCGAGTATGGCAATATGTCGAGTGCATGCGTGCTGTTCATTCTGGATGAGAT
GCGCCGAAAGAGCGCCAAAGATGGTGTAGCGACGACGGGAGAAGGGCTTGAATGGGGAGT
TCTTTTCGGCTTTGGCCCGGGTTTAACCGTGGAGACGGTTGTCTTACATTCTGTTCCGCT
GTGAAGCCCGGGACACTATCTTCCATCACCTAACAGTTACTAGACAAGGCAAAAGAGGAC
ACGAATGGAAATCAATGGCGCACACAAGAGCAACGGCGGCGGCGTGGACGCGATGCTGTG
CGGCGGCGATATCAAAACCAAAAACATGGTGATTAACGCCGAAGACCCGCTGAACTGGGG
CGCCGCAGCGGAACAGATGAAGGGTAGCCACTTAGACGAGGTCAAACGAATGGTAGCCGA
GTTCCGCAAGCCGGTGGTCAATCTGGGCGGTGAAACCCTGACGATTGGACAAGTGGCCGC
GATTTCGACCATCGGGAACTCAGTCAAAGTGGAACTGAGCGAGACGGCACGTGCTGGTGT
AAACGCATCGTCTGATTGGGTCATGGAATCCATGAACAAAGGAACGGATAGTTACGGCGT
CACGACAGGGTTCGGCGCCACAAGCCACCGCCGCACCAAGAATGGGGTAGCACTTCAGAA
AGAACTGATTCGTTTTCTGAATGCGGGCATTTTTGGCTCGACCAAAGAAACCTCCCACAC
ATTACCGCACAGCGCCACGCGCGCGGCCATGCTAGTACGTATCAATACTTTGCTGCAGGG
CTTTTCAGGGATAAGGTTCGAAATTCTTGAAGCGATTACCAGCTTCTTGAACAACAATAT
TACGCCGTCGCTCCCGCTGCGTGGCACAATTACGGCCAGTGGTGACCTGGTACCGCTGAG
CTATATTGCCGGCCTGTTGACCGGTCGTCCTAACTCCAAGGCGACAGGACCAAATGGGGA
AGCTCTGACCGCGGAGGAGGCGTTTAAGCTGGCAGGCATTTCGTCAGGATTTTTCGACCT
GCAGCCGAAAGAAGGCCTTGCGCTGGTTAATGGGACGGCGGTCGGTTCGGGAATGGCCTC
TATGGTACTGTTCGAAACTAACGTTCTGTCAGTCCTGGCGGAAATTCTGAGCGCCGTTTT
CGCCGAAGTAATGTCAGGGAAACCGGAGTTTACCGATCATCTGACCCACCGGCTCAAACA
TCATCCCGGTCAGATCGAAGCCGCAGCGATTATGGAACATATTCTGGATGGCTCTAGCTA
TATGAAACTGGCGCAGAAGCTACATGAGATGGACCCGCTGCAGAAGCCCAAGCAGGATCG
TTATGCACTGCGCACCAGCCCACAATGGTTGGGTCCACAGATTGAAGTAATTCGCTATGC
CACGAAATCCATCGAAAGGGAGATTAATAGCGTGAATGATAACCCCTTAATCGACGTGTC
ACGTAACAAAGCAATTCACGGCGGCAATTTTCAAGGAACGCCGATTGGCGTCTCAATGGA
CAATACGCGTCTTGCAATCGCGGCCATTGGTAAACTGATGTTCGCCCAGTTCTCCGAACT
GGTGAACGACTTTTACAATAATGGGCTACCAAGCAACCTGACCGCCTCACGAAATCCGTC
ATTAGACTATGGCTTTAAAGGCGCAGAAATTGCTATGGCTAGCTACTGCTCTGAACTTCA
GTATTTGGCGAATCCGGTCACCTCGCATGTGCAGAGCGCCGAACAACATAATCAGGATGT
GAATAGCTTGGGTTTAATTAGCTCGCGGAAAACATCAGAAGCGGTGGATATTCTAAAACT
AATGTCCACCACATTCTTGGTAGCGATCTGTCAGGCAGTTGATCTTCGACACCTCGAAGA
AAACTTACGTCAGACCGTTAAAAATACCGTAAGTCAAGTGGCTAAAAAGGTGTTAACTAC
CGGTGTCAATGGTGAGCTGCACCCTTCACGCTTTTGCGAAAAAGACTTATTAAAGGTGGT
AGATCGCGAACAGGTCTACACGTATGCAGACGATCCGTGTAGCGCTACCTATCCGTTAAT
TCAAAAGCTCCGCCAGGTGATTGTTGATCATGCTCTGATCAACGGTGAATCGGAGAAAAA
TGCGGTGACTTCTATTTTTCATAAAATCGGCGCCTTTGAAGAGGAGCTCAAAGCGGTGCT
GCCAAAAGAAGTTGAAGCCGCACGTGCGGCATATGATAACGGCACTAGCGCGATTCCCAA
CCGTATTAAAGAATGCCGCTCTTATCCTTTATACCGTTTCGTGCGCGAGGAGCTAGGTAC
CGAACTGCTGACCGGCGAAAAAGTGACAAGCCCGGGTGAGGAATTTGATAAAGTCTTCAC
CGCGATTTGCGAGGGCAAAATCATCGATCCGATGATGGAATGTCTTAACGAATGGAATGG
TGCTCCGATTCCTATTTGCTGAGGATCCAAACTCGAGTAA
