# Supplementary material for: Highly multiplexed, fast and accurate nanopore sequencing for verification of synthetic DNA constructs and sequence libraries
Source: Synth Biol (Oxf). 2019 Oct 29;4(1):ysz025. doi: 10.1093/synbio/ysz025 (PMC7445882; doi:10.1093/synbio/ysz025)
Supplement: ysz025_Supplementary_Data [file ysz025_supplementary_data.zip › Supplementary file - Primer design.xls]

## Sheet: Plate barcode primers (Forward)
PlateNumber	Name	Sequence
1	PL01.FOR	AAGAAAGTTGTCGGTGTCTTTGTGgaattcaaaagatcttttaagaagg
2	PL02.FOR	TCGATTCCGTTTGTAGTCGTCTGTgaattcaaaagatcttttaagaagg
3	PL03.FOR	GAGTCTTGTGTCCCAGTTACCAGGgaattcaaaagatcttttaagaagg
4	PL04.FOR	TTCGGATTCTATCGTGTTTCCCTAgaattcaaaagatcttttaagaagg
5	PL05.FOR	CTTGTCCAGGGTTTGTGTAACCTTgaattcaaaagatcttttaagaagg
6	PL06.FOR	TTCTCGCAAAGGCAGAAAGTAGTCgaattcaaaagatcttttaagaagg

## Sheet: Well barcode primers (Reverse)
WellPosition	Name	Sequence
A1	A1.REV	TGTGTTGAGACCACACAGGCCTCAttactcgagtttggatcc
B1	B1.REV	GTCTGTCGCCATGGAAAGTCAACTttactcgagtttggatcc
C1	C1.REV	TTGCTACGGTTGACCATGCAGTTAttactcgagtttggatcc
D1	D1.REV	AACTTGAGGTATCGTATATTCAATttactcgagtttggatcc
E1	E1.REV	GCAGGTGGGCATCCGGACCGATATttactcgagtttggatcc
F1	F1.REV	CAGAGCTGACCCTCCAGATATTTGttactcgagtttggatcc
G1	G1.REV	TCTTAGTGTATGAGCTCGCTCACCttactcgagtttggatcc
H1	H1.REV	CCCTGGGACGTAGGAATCCACGCCttactcgagtttggatcc
A2	A2.REV	TGTTGCGAACGGGACCTGCCTAGCttactcgagtttggatcc
B2	B2.REV	ACACCTTTACATAGGCCGCCATCTttactcgagtttggatcc
C2	C2.REV	GACCTTAGTCACATGGTAGTCTAAttactcgagtttggatcc
D2	D2.REV	GTTCGGATGCAATATGGTTCACTGttactcgagtttggatcc
E2	E2.REV	TAGCAGAAGTCCCTGTAAGACCATttactcgagtttggatcc
F2	F2.REV	GATTCTGATTACTCTATTCGCCAGttactcgagtttggatcc
G2	G2.REV	GGAATAATACCATTGAAGTAGCACttactcgagtttggatcc
H2	H2.REV	GGGTCCCTCTACTCATTTAGCATGttactcgagtttggatcc
A3	A3.REV	ATAGCTGAAGCAATCTACCTATCGttactcgagtttggatcc
B3	B3.REV	AGCACCTTCTTCGGATCAGTTGTTttactcgagtttggatcc
C3	C3.REV	CGGGCTCATTGCGATTTCTATGCCttactcgagtttggatcc
D3	D3.REV	CGGGCCCTTCATCTCTCAGCCGATttactcgagtttggatcc
E3	E3.REV	CAGAGTAAGGGTATAGGTTCGGCAttactcgagtttggatcc
F3	F3.REV	CGACTACCCAACGACGCAGTAATGttactcgagtttggatcc
G3	G3.REV	GGCGGGTTCCTGTCGTTGTTAACTttactcgagtttggatcc
H3	H3.REV	CAATCAACGAATTAGATGTCGGGTttactcgagtttggatcc
A4	A4.REV	CGAATGTGCTGAGATTAGCTTGCAttactcgagtttggatcc
B4	B4.REV	TAGGGTTTCCGAAGTCAGCGTTCAttactcgagtttggatcc
C4	C4.REV	TTGACTAGTGCGTTTATTGGACGAttactcgagtttggatcc
D4	D4.REV	TTGTAGAATGGGAGACTCACCGATttactcgagtttggatcc
E4	E4.REV	ATTGCATAGGAGGGTGCTTCGCAAttactcgagtttggatcc
F4	F4.REV	GCATGATTCCTGCTATTTGTCAGCttactcgagtttggatcc
G4	G4.REV	ATACATGGCTAATCTTGAAGCAGGttactcgagtttggatcc
H4	H4.REV	CTCCCGTAGGCATTGACCTGTTCAttactcgagtttggatcc
A5	A5.REV	TTGACGCGCTACTAATACGTTCTGttactcgagtttggatcc
B5	B5.REV	AGCGACATAATGGTATCAAATACCttactcgagtttggatcc
C5	C5.REV	TGACTATTTGATTAAGATAATCGGttactcgagtttggatcc
D5	D5.REV	GAACGTCGAAACCGCGATGCCGTTttactcgagtttggatcc
E5	E5.REV	TTGTCAGGCTCAGTCACCCTTCCGttactcgagtttggatcc
F5	F5.REV	GCATTCTTGTGTGTACGTCAATGCttactcgagtttggatcc
G5	G5.REV	GGAAGTCCGATCCGTATTTGCCTAttactcgagtttggatcc
H5	H5.REV	CTTAGGCGGATAATGTTGGCGAAAttactcgagtttggatcc
A6	A6.REV	CGGATACTAAGTTATCCTGCTGCGttactcgagtttggatcc
B6	B6.REV	TCATCGGTTAACGTACATCTGCGCttactcgagtttggatcc
C6	C6.REV	ACTCGCTTTCTAAAGTTGACACACttactcgagtttggatcc
D6	D6.REV	GGCTCATATGTAACAAGCAGTAGGttactcgagtttggatcc
E6	E6.REV	TCATTTCCTAAGACTTACAGAGGTttactcgagtttggatcc
F6	F6.REV	TCGTTTGCTACACAATGTCGTTGCttactcgagtttggatcc
G6	G6.REV	GGGATCTAGATACCTCTTGCGTGTttactcgagtttggatcc
H6	H6.REV	TAGGTTCAACGCGTCTGCCACCGTttactcgagtttggatcc
A7	A7.REV	ACTTGCTTGTCATTGAAACGCTACttactcgagtttggatcc
B7	B7.REV	GAGAGCGTCTATTCTCAGTTAATGttactcgagtttggatcc
C7	C7.REV	ATCGTTGAGTTGATTAGCACACGGttactcgagtttggatcc
D7	D7.REV	CTCCTGAATACATGGAGCTCCAACttactcgagtttggatcc
E7	E7.REV	CGCATGAACCGGAACTATAGGCGTttactcgagtttggatcc
F7	F7.REV	GGAGGTGACTGCATTAAAGTGAGTttactcgagtttggatcc
G7	G7.REV	GGATTGACCGGGATGGCATGAGGAttactcgagtttggatcc
H7	H7.REV	GTCAACTCACCTCAGAGAATCTACttactcgagtttggatcc
A8	A8.REV	CGGGACCTCCAGAAATCTAGTCGAttactcgagtttggatcc
B8	B8.REV	GGCTGGCCAGTTGCAGAAGCAGTCttactcgagtttggatcc
C8	C8.REV	TTGGGTATAAATGATGTGGTGACAttactcgagtttggatcc
D8	D8.REV	CCTATGCTTTGGACCCGACAAGGAttactcgagtttggatcc
E8	E8.REV	TTCTGTAGATATGGGTAAGTTTGCttactcgagtttggatcc
F8	F8.REV	TCTGGCATGAATCAGCAGAGATTGttactcgagtttggatcc
G8	G8.REV	CAGTGGCACTTTAGTCACTCTAATttactcgagtttggatcc
H8	H8.REV	CAGATGTCCGAACTACTAACCTACttactcgagtttggatcc
A9	A9.REV	AGGCTCTTGATCCAGAGACCGCGCttactcgagtttggatcc
B9	B9.REV	CCGGAGAAAGGATCAGTGGCCTATttactcgagtttggatcc
C9	C9.REV	CGCTGGAACTTATCACTGAGTGTCttactcgagtttggatcc
D9	D9.REV	AGGAAACTCAATCTGGGTTGCACCttactcgagtttggatcc
E9	E9.REV	CGGTCTTAGTGCGATATATGCGGCttactcgagtttggatcc
F9	F9.REV	CTTAGTCAGCGCCATGGGACCATAttactcgagtttggatcc
G9	G9.REV	CAGAAAGAATGTACTAGCTCGGAGttactcgagtttggatcc
H9	H9.REV	GGATTTCACAACATAATGTTTGGAttactcgagtttggatcc
A10	A10.REV	GGTTCCTTTCTACTTATCCGTAATttactcgagtttggatcc
B10	B10.REV	CAAGTCGGTGCAGGTACACTAGGCttactcgagtttggatcc
C10	C10.REV	TCGTTCCTGGATTTAGCTAACTAGttactcgagtttggatcc
D10	D10.REV	CTCGACCTCACTCCCAGTGGCGGCttactcgagtttggatcc
E10	E10.REV	CAGGCAAACGGGATCTCGTGGACAttactcgagtttggatcc
F10	F10.REV	TATAGTTTCAGCTCCTTATTGGCGttactcgagtttggatcc
G10	G10.REV	ATATATAGGGTGCCATGAGACGAAttactcgagtttggatcc
H10	H10.REV	TGCATACAGTTAAATTCATTGAGGttactcgagtttggatcc
A11	A11.REV	ATCCGGCCAGACAGTCAGGGACATttactcgagtttggatcc
B11	B11.REV	AAGTTAGCGAGATATAGGCTCACCttactcgagtttggatcc
C11	C11.REV	GATGAGACAGACAACACACACGCAttactcgagtttggatcc
D11	D11.REV	GAGATGTGAGACAAGCATTCAAAGttactcgagtttggatcc
E11	E11.REV	ACACTGTGTTCCACCCGATGTGACttactcgagtttggatcc
F11	F11.REV	TGGAGCTCGAATTGCCTATTCACCttactcgagtttggatcc
G11	G11.REV	AAGTGTACTAGGTGCAATCGGACCttactcgagtttggatcc
H11	H11.REV	CGCCTCATTCGGATTCTATGGCAGttactcgagtttggatcc
A12	A12.REV	GTTCGTGTAATCCCTACCCGTGTTttactcgagtttggatcc
B12	B12.REV	TACTAGCCACCTCCTCCCTCATCGttactcgagtttggatcc
C12	C12.REV	AAGTTCATAACTGGTAGCAATGTAttactcgagtttggatcc
D12	D12.REV	CATGTACAATGCAGGCGGATCACGttactcgagtttggatcc
E12	E12.REV	TATGTTACCTGTTCCGACGTAAGCttactcgagtttggatcc
F12	F12.REV	TAGTAATCGAGAGTGCCATCCTGTttactcgagtttggatcc
G12	G12.REV	ATTCTCGCGCGTCGGTGGTTGGTCttactcgagtttggatcc
H12	H12.REV	GTGGGAAGTGGCTTGTCACCTTCAttactcgagtttggatcc
